# Supplementary material for: Fusarium sacchari Effector FsMEP1 Contributes to Virulence by Disturbing Localization of Thiamine Thiazole Synthase ScTHI2 from Sugarcane
Source: Int J Mol Sci. 2024 Nov 10;25(22):12075. doi: 10.3390/ijms252212075 (PMC11593444; doi:10.3390/ijms252212075)
Supplement: Supplementary file 1 [file ijms-25-12075-s001.zip]

Archive with 2 entries (2 files):
- Supplemental figures.pdf
- Supplemental table S1 Primers used in this study.xlsx
