# Supplementary material for: Fusarium sacchari Effector FsMEP1 Contributes to Virulence by Disturbing Localization of Thiamine Thiazole Synthase ScTHI2 from Sugarcane
Source: Int J Mol Sci. 2024 Nov 10;25(22):12075. doi: 10.3390/ijms252212075 (PMC11593444; doi:10.3390/ijms252212075)
Supplement: Supplementary file 1 [file ijms-25-12075-s001.zip › Supplemental table S1 Primers used in this study.xlsx]

## Sheet: Table S1
	Primer name	Primer sequence (5' to 3')
BiFC and Co-IP	qBV3-PsAvh413-F	AAAAAAGCAGGCTCAGGGGATATCATGACTTCGACGACTGTG
	qBV3-PsAvh413-R	GAAAGCTGGGTGCAGGGCGATATCTATAAATAGTACTACT
	qBV3-PsAvh413-3*FLAG-F	AAAAAAGCAGGCTCAGGGGATATCATGACTTCGACGACTGTG
	qBV3-PsAvh413-3*FLAG-R	GTCTTTGTAGTCCTCGACGATATCTATAAATAGTACTACT
	qBV3-PsAvh413-M1-F	AAAAAAGCAGGCTCAGGGGATATCATGACTTCGACGACTGTG
	qBV3-PsAvh413-M1-R	GAAAGCTGGGTGCAGGGCGATATCCCTACTAACGCTACTA
	qBV3-PsAvh413-M2-F	AAAAAAGCAGGCTCAGGGGATATCATGCATATTATGACTACTACTACTATTACTACTAC
	qBV3-PsAvh413-M2-R	GAAAGCTGGGTGCAGGGCGATATCAAATAGTACTACTAATGGCCCCAATCCC
	qBV3-GmTPS6-F	AAAAAAGCAGGCTCAGGGGATATCATGGTATCAAAATCCTATT
	qBV3-GmTPS6-R	GAAAGCTGGGTGCAGGGCGATATCTTTGTCTATCTGTTCTG
	qBV3-GmTPS6-10*MYC-F	AAAAAAGCAGGCTCAGGGGATATCATGGTATCAAAATCCTATT
	qBV3-GmTPS6-10*MYC-R	ACCGTTAATTAACCCGCTGATATCTTTGTCTATCTGTTCTG
	qBV3-GmSnRK1a-F	AAAAAAGCAGGCTCAGGGGATATCATGGACAGATCAACTGGC
	qBV3-GmSnRK1a-R	GAAAGCTGGGTGCAGGGCGATATCGAGAACACGTAGCTGTGA
	qBV3-GmSnRK1b-F	AAAAAAGCAGGCTCAGGGGATATCATGGATGGACCAGCTGGCCG
	qBV3-GmSnRK1b-R	GAAAGCTGGGTGCAGGGCGATATCGAGGACACGAAGCTGTGC
	qBV3-GmSnRK1a-3*FLAG-F	AAAAAAGCAGGCTCAGGGGATATCATGGACAGATCAACTGGC
	qBV3-GmSnRK1a-3*FLAG-R	GTCTTTGTAGTCCTCGACGATATCGAGAACACGTAGCTGTGA
	qBV3-GmSnRK1b-3*FLAG-F	AAAAAAGCAGGCTCAGGGGATATCATGGATGGACCAGCTGGCCG
	qBV3-GmSnRK1b-3*FLAG-R	GTCTTTGTAGTCCTCGACGATATCGAGGACACGAAGCTGTGC
	qBV3-GmSnRK1a-M1-F	AAAAAAGCAGGCTCAGGGGATATCATGGACAGATCAACTGGC
	qBV3-GmSnRK1a-M1-R	GAAAGCTGGGTGCAGGGCGATATCGAACCATGGGTGTTGGCGTATCT
	qBV3-GmSnRK1b-M1-F	AAAAAAGCAGGCTCAGGGGATATCATGGATGGACCAGCTGGCCG
	qBV3-GmSnRK1b-M1-R	GAAAGCTGGGTGCAGGGCGATATCGAACCATGGGTGTTGACGGATC
	pJYP-GmSnRK1a-HA-F	ATGGGTCGCGGATCCGAATTCATGGACAGATCAACTGGC
	pJYP-GmSnRK1a-HA-R	TGGTGGTGGTGCTCGAGTGAGAACACGTAGCTGTGA
Y2H	BD-PsAvh413-F	CATATGGCCATGGAGGCCGAATTCATGACTTCGACGACTGTG
	BD-PsAvh413-R	CGGCCGCTGCAGGTCGACGGATCCCTATATAAATAGTACTACT
	BD-PsAvh413-M1-F	CATATGGCCATGGAGGCCGAATTCATGACTTCGACGACTGTG
	BD-PsAvh413-M1-R	CGGCCGCTGCAGGTCGACGGATCCCCTACTAACGCTACTA
	BD-PsAvh413-M2-F	CATATGGCCATGGAGGCCGAATTCATGCATATTATGACTACTACTACTATTACTACTAC
	BD-PsAvh413-M2-R	CGGCCGCTGCAGGTCGACGGATCCAAATAGTACTACTAATGGCCCCAATCCC
	AD-GmTPS6-F	ATGGCCATGGAGGCCAGTGAATTCATGGTATCAAAATCCTATT
	AD-GmTPS6-R	CTGCAGCTCGAGCTCGATGGATCCCTATTTGTCTATCTGTTCTG
	AD-Glyma.02G086200-F	ATGGCCATGGAGGCCAGTGAATTCATGGTGTCAAAATCCTATTCAA
	AD-Glyma.02G086200-R	CTGCAGCTCGAGCTCGATGGATCCTTACTGGTTCATTTGCAAGCACACT
	AD-GmGmTPS6-N-F	ATGGCCATGGAGGCCAGTGAATTCATGGTATCAAAATCCTATT
	AD-GmGmTPS6-N-R	CTGCAGCTCGAGCTCGATGGATCCCAAGAAGCTTCGAGCCCA
	AD-GmGmTPS6-C-F	ATGGCCATGGAGGCCAGTGAATTCCAAGATTTGGAAAGG
	AD-GmGmTPS6-C-R	CTGCAGCTCGAGCTCGATGGATCCCTATTTGTCTATCTGTTCTG
	BD-GmSNRK1a-F	CATATGGCCATGGAGGCCGAATTCATGGACAGATCAACTGGC
	BD-GmSNRK1a-R	CGGCCGCTGCAGGTCGACGGATCCCTAGAGAACACGTAGCTGTGA
	BD-GmSNRK1b-F	CATATGGCCATGGAGGCCGAATTCATGGATGGACCAGCTGGCCG
	BD-GmSNRK1b-R	CGGCCGCTGCAGGTCGACGGATCCCTAGAGGACACGAAGCTGTGC
	BD-GmSnRK1a-M1-F	CATATGGCCATGGAGGCCGAATTCATGGACAGATCAACTGGC
	BD-GmSnRK1a-M1-R	CGGCCGCTGCAGGTCGACGGATCCGAACCATGGGTGTTGGCGTATCT
	BD-GmSnRK1a-M2-F	CATATGGCCATGGAGGCCGAATTCATGCAAGTTCATCTACCGCGTT
	BD-GmSnRK1a-M2-R	CGGCCGCTGCAGGTCGACGGATCCTTAGTTGTCCAATAACAAATAGTATGT
	BD-GmSnRK1a-M3-F	CATATGGCCATGGAGGCCGAATTCATGCGGTTTCGTGTTTCTAGTGG
	BD-GmSnRK1a-M3-R	CGGCCGCTGCAGGTCGACGGATCCTTACTCAACAGGGAACTGTTGCCGC
	BD-GmSnRK1a-M4-F	CATATGGCCATGGAGGCCGAATTCATGAGAAAATGGGCCCTTGGGC
	BD-GmSnRK1a-M4-R	CGGCCGCTGCAGGTCGACGGATCCCTAGAGAACACGTAGCTGTGA
	BD-GmSnRK1b-M1-F	CATATGGCCATGGAGGCCGAATTCATGGATGGACCAGCTGGCCG
	BD-GmSnRK1b-M1-R	CGGCCGCTGCAGGTCGACGGATCCGAACCATGGGTGTTGACGGATC
	BD-GmSnRK1b-M2-F	CATATGGCCATGGAGGCCGAATTCATGCAAGCTCGACTTCCACGTTAT
	BD-GmSnRK1b-M2-R	CGGCCGCTGCAGGTCGACGGATCCTTAGTTGTCCAATAACAAATAGT
	BD-GmSnRK1b-M3-F	CATATGGCCATGGAGGCCGAATTCATGCGATTTCGTGTTTCCAGTGG
	BD-GmSnRK1b-M3-R	CGGCCGCTGCAGGTCGACGGATCCTTATTCAACAGGGAACTGTTGC
	BD-GmSnRK1b-M4-F	CATATGGCCATGGAGGCCGAATTCATGAGGAAATGGGCCCTTGGGCT
	BD-GmSnRK1b-M4-R	CGGCCGCTGCAGGTCGACGGATCCCTAGAGGACACGAAGCTGTGC
Pull down	pEGX-4T-2-PsAvh413-F	CTGGTTCCGCGTGGATCCATGACTTCGACGACTGTG
	pEGX-4T-2-PsAvh413-R	ACGATGCGGCCGCTCGAGTCGACCTATATAAATAGTACTACT
	pMal-c2x-GmTPS6-10*MYC-F	AACCTGTATTTTCAGGGAGAATTCATGGTATCAAAATCCTATT
	pMal-c2x-GmTPS6-10*MYC-R	GTGCCAAGCTTGCCTGCAGGTCGACCTAAGCACCGTT
	pMal-c2x-GmSnRK1a-3*FLAG-F	AACCTGTATTTTCAGGGAGAATTCATGGACAGATCAACTGGC
	pMal-c2x-GmSnRK1a-3*FLAG-R	GTGCCAAGCTTGCCTGCAGGTCGACTCAGGTACCGGG
	pMal-c2x-GmSnRK1b-3*FLAG-F	AACCTGTATTTTCAGGGAGAATTCATGGATGGACCAGCTGGCCG
	pMal-c2x-GmSnRK1b-3*FLAG-R	GTGCCAAGCTTGCCTGCAGGTCGACTCAGGTACCGGG
Overexpression and Crispr/Cas9	pFGC-PsAvh413-3*FLAG-F	TTACAATTACCATGGGGCGCGCCACTTCGACGACTGTGGAC
	pFGC-PsAvh413-3*FLAG-R	CTCTCTAGACTCACCTAGGATCCTCAGGTACCGGGCCCCCC
	pFGC-GmTPS6-3*FLAG-F	TTACAATTACCATGGGGCGCGCCATGGTATCAAAATCCTATT
	pFGC-GmTPS6-3*FLAG-R	CTCTCTAGACTCACCTAGGATCCTCAGGTACCGGGCCCCCC
	pFGC-GmSnRK1a-3*FLAG-F	TTACAATTACCATGGGGCGCGCCATGGACAGATCAACTGGC
	pFGC-GmSnRK1a-3*FLAG-R	CTCTCTAGACTCACCTAGGATCCTCAGGTACCGGGCCCCCC
	pFGC-GmSnRK1b-3*FLAG-F	TTACAATTACCATGGGGCGCGCCATGGATGGACCAGCTGGCCG
	pFGC-GmSnRK1b-3*FLAG-R	CTCTCTAGACTCACCTAGGATCCTCAGGTACCGGGCCCCCC
	pGES201-GmTPS6-F	GGATTGTGATGTTGATGATGACCCAG
	pGES201-GmTPS6-R	AAACCTGGGTCATCATCAACATCACA
	pGES201-GmSnRK1a-F	GGATTGTTATGGAGTATGTGAAATC
	pGES201-GmSnRK1a-R	AAACGATTTCACATACTCCATAACA
	pGES201-GmSnRK1b-F	GGATTGTTACATAGTAGAGAAGGGT
	pGES201-GmSnRK1b-R	AAACACCCTTCTCTACTATGTAACA
	pBSKII-PsAvh413-F1	AGCTTGATATCGAATTCTGCAAACTACAGAAGAACAT
	pBSKII-PsAvh413-R1	CTTGCTCACCATGGTGTCTTCGAGTCTGCTTG
	pBSKII-PsAvh413-F2	CAAGCAGACTCGAAGACACCATGGTGAGCAAG
	pBSKII-PsAvh413-R2	GTTTCGTTTGGCTACTACTTGTACAGC
	pBSKII-PsAvh413-F3	CGAGCTGTACAAGTAGTAGCCAAACGAAACAT
	pBSKII-PsAvh413-R3	AGAACTAGTGGATCCCAAGCACAAGTAAGTTTTc
	pYF515-PsAvh413-F	CTAGCGCTTTCCTGATGAGTCCGTGAGGACGAAACGAGTAAGCTCGTCGAAAGCTGGCGATGAAAATG
	pYF515-PsAvh413-R	AAACCATTTTCATCGCCAGCTTTCGACGAGCTTACTCGTTTCGTCCTCACGGACTCATCAGGAAAGCG
qRT-PCR	GmPR1-qRT-F	GCTGCGTATGCTCAAGAC
	GmPR1-qRT-R	CACCACCAGAGTGGACAA
	GmPAL1-qRT-F	GCCTAAACAGGACCGTTAT
	GmPAL1-qRT-R	CCTTGGAAGTTACCACCAT
	GmPAL2-qRT-F	AGGAGTAAAGGCGAGCAG
	GmPAL2-qRT-R	CAGAGCACCACCCTGTTT
	GmSOD-qRT-F	CCATTGATGTTTGGGAGC
	GmSOD-qRT-R	CACTGCTTGTCCGTTTCT
	GmCAT1-qRT-F	GCTGGGAAAGCAGTGTATG
	GmCAT1-qRT-R	ATGGAGGTCTTGAGTGGC
	GmCAT2-qRT-F	GTCGCTTGGTCCTGAATA
	GmCAT2-qRT-R	AAGTCTGTGCCTTTGTGA
	GmAPX1-qRT-F	ACCGTATGGGTTTGAATG
	GmAPX1-qRT-R	GCACTGTCCAGGATTGTC
	GmNOX1-qRT-F	ATTGGAGGAGACTTTGGG
	GmNOX1-qRT-R	TCAGCCGCACCTTTAGCC
	GmEF-qRT-F	TGCAAAGGAGGCTGCTAACT
	GmEF-qRT-R	CAGCATCACCGTTCTTCAAA
	pSAvh413-qRT-F	CTGAAGACGGCGAAGAG
	pSAvh413-qRT-R	CCAAACCCTGACATAGTG
	GmTPS6-qRT-F	AAAGGTAGTGCTGGTCC
	GmTPS6-qRT-R	TCGTTTATCCGTTTCAC
	GmSnRK1a-qRT-F	GGCCCTTGGGCTTCAGTCTC
	GmSnRK1a-qRT-R	TGATGACCAGCAGTGCCAGC
	GmSnRK1b-qRT-F	GGAAATGGGCCCTTGGGCTT
	GmSnRK1b-qRT-R	GGAATGCCAGCAACCCACCT
	qRT-NbTPS6-F	ATCCATCGTCATCTTCAG
	qRT-NbTPS6-R	ATAACCATCCTTTACTGC
	qRT-NbSnRK1a-F	GTTCAGGGTCCACAAT
	qRT-NbSnRK1a-R	TCGTTAGCTCCTTATT
	qRT-NbSnRK1b-F	CGGGTCCTTTAAAGTTG
	qRT-NbSnRK1b-R	CAACAATAGAACACTAAAGTAAGCACGA
	GmCYP2-F	CGGGACCAGTGTGCTTCTTCA
	GmCYP2-R	CCCCTCCACTACAAAGGCTCG
	PpUBC_F	CCACTTAGAGCACGCTAGGA
	PpUBC_R	TACCGACTGTCCTTCGTTCA
	PsActin-F	ACTGCACCTTCCAGACCATC
	PsActin-R	CCACCACCTTGATCTTCATG
	NbEF-F	TGGTGTCCTCAAGCCTGGTA
	NbEF-R	ACGCTTGAGATCCTTAACCGC
VIGS	NbTPS6-VIGS1-F	TGAGTAAGGTTACCGAATTCAGAATTCAAAGTCTCAATAA
	NbTPS6-VIGS1-R	GACATGCCCGGGCCTCGAGTGGAATAAGATCTTGACAC
	NbTPS6-VIGS2-F	TGAGTAAGGTTACCGAATTCACAAATACTCCTTGAGA
	NbTPS6-VIGS2-R	GACATGCCCGGGCCTCGAGCCCACACAAAGTCATCTT
	NbTPS6-VIGS3-F	TGAGTAAGGTTACCGAATTCATGTTAGGTATTTCTTATGAG
	NbTPS6-VIGS3-R	GACATGCCCGGGCCTCGAGTTGTTCCATTGCTAATAACT
	NbTPS6-VIGS4-F	TGAGTAAGGTTACCGAATTCTGATCATGAGCTCGATGTC
	NbTPS6-VIGS4-R	GACATGCCCGGGCCTCGAGCTATAGAGGTAAGATTTGTT
	NbSnkR1a-VIGS1-F	CGACGACAAGACCCTAGCAGCAGTGTGGACTCA
	NbSnkR1a-VIGS1-R	GAGGAGAAGAGCCCTCATAAAGCCGTATAATA
	NbSnkR1a-VIGS2-F	CGACGACAAGACCCTGATATATATGTTGTGAT
	NbSnkR1a-VIGS2-R	GAGGAGAAGAGCCCTCATACAATTTTCCTGA
	NbSnkR1a-VIGS3-F	CGACGACAAGACCCTCATTGTTGAGAAGGGCAGAT
	NbSnkR1a-VIGS3-R	GAGGAGAAGAGCCCTTCGTCAAATGGAAGGGTG
	NbSnkR1b-VIGS1-F	CGACGACAAGACCCTATATGTTGTGATGGAGTATG
	NbSnkR1b-VIGS1-R	GAGGAGAAGAGCCCTAACACCACAGCTCCATACA
	NbSnkR1b-VIGS2-F	CGACGACAAGACCCTAAAGATTGATGAAGATATTC
	NbSnkR1b-VIGS2-R	GAGGAGAAGAGCCCTCCTCGCACCAACTTGTTGA
	NbSnkR1b-VIGS3-F	CGACGACAAGACCCTCGTGAGATAATGACAGAGG
	NbSnkR1b-VIGS3-R	GAGGAGAAGAGCCCTCCTGTACTCTTTGAAGGTC

## Sheet: Table S
Table S1 Primers used in this study.
	Primer name	Primer sequence (5' to 3')
RT-qPCR	qFsMEP1-F	CAAGACCTTCGTCCACATCCT
	qFsMEP1-R	CACCGACTGGACTGATGGGAT
	Fv_Actin-F	GAGAACGAGCGTGTCTTGATTGAGCC
	Fv_Actin-R	TTCCICCGCAGAATGAAGAAGGACTC
	NbEF1-F	TTGCTTGCTTTCACCCTTGG
	NbEF1-R	TCAAAACCAGAGATGGGGAC
	NbPR1-F	CCGCCTTCCCTCAACTCAAC
	NbPR1-R	GCACAACCAAGACGTACTGAG
	NbPR2-F	AGGTGTTTGCTATGGAATGC
	NbPR2-R	TCTGTACCCACCATCTTGC
	NbHSR203J-F	GGCAGTGGAGGAGCTTAAAT
	NbHSR203J-R	GCTATGTCCCACTCCATTGTTA
	NbLOX-F	AAAACCTATGCCTCAAGAAC
	NbLOX-R	ACTGCTGCATAGGCTTTGG
Yeast Signal Sequence Trap System	SPFsMEP1-pSUC2-F	GGAATTTTAATTAAGAATTC ATGCATCTTCAATCTGCT
	SPFsMEP1-pSUC2-R	CTATAGGGAGAACCTCGAG GGCTGACACAGAGTTGGC
Subcellular Localization	FsMEP1-418-GFP-F	GGAAGACTTGAACGGTAGC ATGCATCTTCAATCTGCTCT
	ΔSPFsMEP1-418-GFP-F	GGAAGACTTGAACGGTAGC ATGGGTGGTTTTGACTGCGG
	FsMEP1-418-GFP-R	TCTCCTTTACTCATAGCGCTTTGCCCTTGGGCTCGCAGT
	SCTHI2-418-GFP-F	AAGACTTGAACGGTAGCGCT ATGGCCACCACCGCGTCCAG
	SCTHI2-418-GFP-R	TCTCCTTTACTCATAGCGC TCGCGTCCACGACCTCATCGT
	NaTHI2-418-GFP-F	AAGACTTGAACGGTAGCGCT ATGGCAACCATGGCATCAAC
	NaTHI2-418-GFP-R	TCTCCTTTACTCATAGCGC TAGCATCTGCTGTCTCAGCAT
Transformations for Gene Deletion and Complementation	FsMEP1-full-F	ATGCATCTTCAATCTGCTCTTGCT
	FsMEP1-full-R	TTATTGCCCTTGGGCTCGCAGT
	FsMEP1-pGKO-up-F	AGCTCGCTGAGGGTTTAA CCGTAAAGTCGCCTATCAAG
	FsMEP1-pGKO-up-R	GGCCCGCTGAGGACTTAA ACTGAGTGATGAGAGATAGA
	FsMEP1-pGKO-down-F	ACTAGTGCTGAGGCATTAA AGCCTCGAACTTCTGTGAAA
	FsMEP1-pGKO-down-R	AAGCTTGCTGAGGTCTTAA GTGCGTTTAGACGAGCCAAG
	FsMEP1-F	TCCGAGGACAACGCAAGAACG
	FsMEP1-R	CTCATAAGGGGTATCATCGACGTAG
	HPT-F	ACACTACATGGCGTGATTTCAT
	HPT-R	TCCACTATCGGCGAGTACTTCT
	HPT-up-R	TGAATCTGAAATAAAGGGAGGA
	HPT-down-F	GACTGAGGAATCCGCTCTTGG
	FsMEP1-up-F	CTGGCGAACGTGGCGCAGTGT
	FsMEP1-down-R	CCACGGGGCCTGCCACCATAC
	FsMEP1-pDHtsk-F	GGTCGACGGTATCGATAAGCTT GAGGGTTAATTGCGCGGATCC
	FsMEP1-pDHtsk-R	GAGGGTTAATTGCGCGGATCC GTGCGTTTAGACGAGCCAAG
	G418-F	CTCTGATGCCGCCGTGTTCC
	G418-R	GCGGCGATACCGTAAAGCAC
	THI4-F	ATGTCTGCTACCTCTACTGC
	THI4-R	CTAAGCAGCAAAGTGTTTCA
	THI4-pGKO-up-F	AGCTCGCTGAGGGTTTAA TCTCGTACCGCTCAAGATTA
	THI4-pGKO-up-R	GGCCCGCTGAGGACTTAA TTTGATAGTTAGTTGATTTTTTTGG
	THI4-pGKO-down-F	ACTAGTGCTGAGGCATTAA GCTTTTAATGAGGTATGCTTTTAA
	THI4-pGKO-down-R	AAGCTTGCTGAGGTCTTAA TCATTACCGCTCGCACCAAC
	THI4-up-F	TCTCGTACCGCTCAAGATTA
	THI4-down-R	TCATTACCGCTCGCACCAAC
	THI4-pYES2-F	GGAATATTAAGCTTGGTACCATGTCTGCTACCTCTACTGC
	THI4-pYES2-R	GATGGATATCTGCAGAATTCCTAAGCAGCAAAGTGTTTCA
NES	NES-FsMEP1-F	GCTTCGTTTTGAATCGTCGAATGCATCTTCAATCTGCT
	NES-ΔSPFsMEP1-F	GCTTCGTTTTGAATCGTCGAATGGGTGGTTTTGACTGCGGTA
	NES-FsMEP1-R	TCGCCCTTGCTCACCATCAGTTGCCCTTGGGCTCGCAGT
Agrobacterium-mediated Transient Expression in N. benthamiana	FsMEP1-PVX-F	GCACCAGCTAGCATCGATATGCATCTTCAATCTGCT
	ΔSPFsMEP1-PVX-F	GCACCAGCTAGCATCGATATGGGTGGTTTTGACTGCGG
	FsMEP1-PVX-R	GTATGGGTACGCGGCCGCTTGCCCTTGGGCTCGCAGT
	NES-FsMEP1/ΔSPFsMEP1-F	GCACCAGCTAGCATCGATATGCCTCTTACCGAGATTATC
	NES-FsMEP1/ΔSPFsMEP1-R	GTATGGGTACGCGGCCGCTTGCCCTTGGGCTCGCAGT
	SCTHI2-PVX-F	GCACCAGCTAGCATCGATATGGCCACCACCGCGTCCAG
	SCTHI2-PVX-R	GTATGGGTACGCGGCCGCCGCGTCCACGACCTCATCGT
	NaTHI2-PVX-F	GCACCAGCTAGCATCGATATGGCAACCATGGCATCAAC
	NaTHI2-PVX-R	GTATGGGTACGCGGCCGCAGCATCTGCTGTCTCAGCAT
Y2H	FsMEP1-BD-F	TGGCCATGGAGGCCGAATTCATGCATCTTCAATCTGCTC
	ΔSPFsMEP1-BD-F	TGGCCATGGAGGCCGAATTCATGGGTGGTTTTGACTGCGG
	FsMEP1-BD-R	TGCAGGTCGACGGATCC TTATTGCCCTTGGGCTCGCA
	SCTHI2-AD-F	TGGAGGCCAGTGAATTC ATGGCCACCACCGCGTCCAG
	SCTHI2-AD-R	TCGAGCTCGATGGATCC TCACGCGTCCACGACCTCAT
	NaTHI2-AD-F	TGGAGGCCAGTGAATTC ATGGCAACCATGGCATCAAC
	NaTHI2-AD-R	TCGAGCTCGATGGATCC TTAAGCATCTGCTGTCTCAG
BiFC and Co-IP	FsMEP1-nYFP-F	CGGGGCGGTACCCGGGATCCATGCATCTTCAATCTGCTCT
	ΔSPFsMEP1-nYFP-F	AGAACACGGGGGACTCTAGA ATGGGTGGTTTTGACTGCGG
	FsMEP1-nYFP-R	TCCATCCCGGGAGCGGTACC TTATTGCCCTTGGGCTCGCA
	SCTHI2-cYFP-F	GGCGCGCCACTAGTGGATCC ATGGCCACCACCGCGTCCAG
	SCTHI2-cYFP-R	TCCATCCCGGGAGCGGTACC CGCGTCCACGACCTCATCGT
	NaTHI2-cYFP-F	GGCGCGCCACTAGTGGATCC ATGGCAACCATGGCATCAAC
	NaTHI2-cYFP-R	TCCATCCCGGGAGCGGTACC AGCATCTGCTGTCTCAGCAT
				.
